# Supplementary material for: Repeatability of wildlife surveys for estimating abundance: A method to assess the consistency of detection probability and animal availability
Source: PLoS One. 2025 Apr 23;20(4):e0321619. doi: 10.1371/journal.pone.0321619 (PMC12017516; doi:10.1371/journal.pone.0321619)
Supplement: S1 Data — (CSV) [file pone.0321619.s014.csv]

site_name	visit_number	year	day_of_month	month	deer_count	humidity	temperature	transect_length
Buena Vista	1	2017	4	4	65	70	42.5	34.46387
Buena Vista	2	2017	18	4	51	79.5	52.5	34.46387
Buena Vista	3	2017	20	4	50	90	43.5	34.46387
Buena Vista	1	2018	23	4	117	74	51	34.46387
Buena Vista	2	2018	7	5	43	49	63.5	34.46387
Buena Vista	3	2018	9	5	50	88	56	34.46387
Cass	1	2017	6	4	90	66.5	40.1	36.05151
Cass	2	2017	7	4	110	48.5	9	36.05151
Cass	3	2017	10	4	47	81.5	38.5	36.05151
Cass	1	2018	11	4	84	64.5	53.5	36.05151
Cass	2	2018	23	4	45	42.5	52.5	36.05151
Cass	3	2018	25	4	87	57	48.5	36.05151
Clarke	1	2017	27	3	243	84.5	48.5	46.17497
Clarke	2	2017	3	4	248	94.5	49.5	46.17497
Clarke	3	2017	11	4	204	64.5	49.5	46.17497
Clarke	1	2018	5	4	331	63.5	44.5	46.17497
Clarke	2	2018	12	4	290	60.5	61.5	46.17497
Clarke	3	2018	19	4	332	52	37	46.17497
Clayton	1	2017	6	4	253	39	46	41.16825
Clayton	2	2017	13	4	233	66.5	53	41.16825
Clayton	3	2017	20	4	142	71.5	44.5	41.16825
Dickinson	1	2017	4	4	7	61	44	30.32573
Dickinson	2	2017	17	4	24	48.5	52	30.32573
Dickinson	3	2017	9	5	10	48	57.5	30.32573
Dickinson	1	2018	23	4	32	74.5	49.5	30.32573
Dickinson	2	2018	14	5	19	94	58.5	30.32573
Guthrie	1	2017	5	4	289	68.5	45.5	44.76886
Guthrie	2	2017	13	4	182	75.5	63	44.76886
Guthrie	3	2017	14	4	192	68.5	45.5	44.76886
Guthrie	1	2018	23	4	254	53.5	47	44.76886
Guthrie	2	2018	24	4	215	70.5	53	44.76886
Guthrie	3	2018	25	4	255	54	41.5	44.76886
Hamilton	1	2017	1	4	47	46	76	38.2359848
Hamilton	2	2017	7	4	27	51	48	38.2359848
Hamilton	3	2017	21	4	18	51	62	38.2359848
Hamilton	1	2018	11	4	93	81	54	38.2359848
Hamilton	2	2018	23	4	89	55	55.5	38.2359848
Hamilton	3	2018	25	4	80	69	45.5	38.2359848
Hancock	1	2017	4	4	77	72	43	35.53891754
Hancock	2	2017	13	4	66	83	52	35.53891754
Hancock	3	2017	13	4	66	83	52	35.53891754
Hancock	1	2018	23	4	84	74.5	49	35.53891754
Hancock	2	2018	25	4	111	82	41.5	35.53891754
Hancock	3	2018	4	5	109	62.5	59	35.53891754
Harrison	1	2017	4	4	46	73.5	49.5	42.35792
Harrison	2	2017	16	4	15	58	55.5	42.35792
Harrison	3	2017	18	4	30	79.5	61.5	42.35792
Harrison	1	2018	11	4	52	74.5	54	42.35792
Harrison	2	2018	23	4	47	34.5	55	42.35792
Harrison	3	2018	25	4	13	55.5	45.5	42.35792
Jackson	3	2017	11	4	78	79.5	38	43.87482834
Jackson	2	2017	10	4	71	74	51	43.87482834
Jackson	1	2017	13	3	80	76	53	43.87482834
Jackson	2	2018	4	5	36	66.5	56.5	43.87482834
Jackson	1	2018	25	4	69	54	47.5	43.87482834
Jackson	3	2018	6	5	55	60.5	57	43.87482834
Marshall	1	2017	4	4	97	91	43	45.53920364
Marshall	2	2017	5	4	90	73	43	45.53920364
Marshall	3	2017	13	4	57	45	69	45.53920364
Marshall	1	2018	11	4	86	79	46.5	45.53920364
Marshall	2	2018	19	4	77	70	34	45.53920364
Marshall	3	2018	23	4	102	44	47.5	45.53920364
Monroe	1	2017	11	4	93	66.5	43.5	45.14990997
Monroe	2	2017	12	4	90	57.5	60	45.14990997
Monroe	3	2017	13	4	103	74	61.5	45.14990997
Monroe	3	2018	28	4	95	36	41.5	45.14990997
Monroe	1	2018	24	4	115	54	59	45.14990997
Monroe	2	2018	25	4	65	44	48.5	45.14990997
Story	1	2017	31	3	61	85	40	44.90261078
Story	2	2017	11	4	37	53	48.5	44.90261078
Story	3	2017	13	4	21	75	60	44.90261078
Story	1	2018	10	4	71	70	43.5	44.90261078
Story	2	2018	17	4	63	75	36.5	44.90261078
Story	3	2018	23	4	65	55	52.5	44.90261078
Van Buren	1	2017	11	4	213	56	43.5	34.38481
Van Buren	2	2017	17	4	78	51.5	58	34.38481
Van Buren	3	2017	20	4	39	62	52	34.38481
Van Buren	1	2018	12	4	186	51.5	64.5	34.38481
Van Buren	2	2018	23	4	151	33	59.5	34.38481
Van Buren	3	2018	7	5	108	50	57	34.38481
Warren	1	2018	23	4	107	41.5	50	39.59293
Warren	2	2018	6	5	176	52	62.5	39.59293
Warren	3	2018	7	5	186	48.5	62.5	39.59293
Winneshiek	1	2017	4	4	87	77.5	44.5	33.23179
Winneshiek	2	2017	5	4	108	67.5	41.5	33.23179
Winneshiek	3	2017	13	4	111	80	49	33.23179
Woodbury	1	2018	11	4	34	70	47	59.49514
Woodbury	2	2018	19	4	37	78	38.5	59.49514
Woodbury	3	2018	23	4	40	54	53.5	59.49514
Worth	1	2017	27	3	11	83.5	40.5	39.61448
Worth	2	2017	6	4	20	56	35.5	39.61448
Worth	3	2017	7	4	33	50.5	46	39.61448
Worth	3	2018	23	5	38	91.5	55	39.61448
Worth	1	2018	4	5	45	52	61.5	39.61448
Worth	2	2018	7	5	43	57	63.5	39.61448
Buena Vista	2	2023	24	4	76	57.5	33	34.46387
Cass	2	2023	21	4	49	84	43	36.05151
Clarke	2	2023	26	4	84	18.5	51	46.17497
Clayton	2	2023	27	4	145	39.5	50	41.16825
Guthrie	2	2023	25	4	358	62	48	44.76886
Hamilton	2	2023	26	4	30	51	39.5	38.2359848
Hancock	2	2023	4	5	64	33	52	35.53891754
Harrison	2	2023	17	4	54	42.5	49.5	42.35792
Jackson	2	2023	21	4	123	85	45.5	43.87482834
Marshall	2	2023	26	4	67	44.5	44	45.53920364
Monroe	2	2023	18	4	81	49.5	42	45.14990997
Story	2	2023	26	4	95	58	43	44.90261078
Van Buren	2	2023	18	4	178	42	44.5	34.38481
Warren	2	2023	18	4	103	58.5	47.5	39.59293
Winneshiek	2	2023	25	4	97	63.5	37.5	33.23179
Woodbury	2	2023	18	4	49	34	45	59.49514
Worth	2	2023	27	4	64	49	47	39.61448
Buena Vista	1	2023	18	4	47	48	40	34.46387
Cass	1	2023	28	3	74	59.5	41.5	36.05151
Clarke	1	2023	18	4	138	42.5	45	46.17497
Clayton	1	2023	24	4	149	69.5	34.5	41.16825
Guthrie	1	2023	11	4	430	78	55.5	44.76886
Hamilton	1	2023	7	4	113	41	43.5	38.2359848
Hancock	1	2023	25	4	58	78.5	34.5	35.53891754
Harrison	1	2023	11	4	80	91.5	51	42.35792
Jackson	1	2023	19	4	139	67	47	43.87482834
Marshall	1	2023	11	4	111	44	52	45.53920364
Monroe	1	2023	21	4	76	83	41.5	45.14990997
Story	1	2023	14	4	122	50.5	66	44.90261078
Van Buren	1	2023	7	4	283	51.5	37.5	34.38481
Warren	1	2023	11	4	143	52	54.5	39.59293
Winneshiek	1	2023	19	4	83	67	42	33.23179
Woodbury	1	2023	11	4	31	76	52.5	59.49514
Worth	1	2023	3	4	32	86.5	38.5	39.61448
